# Supplementary material for: The Stanford Data Miner: a novel approach for integrating and exploring heterogeneous immunological data
Source: J Transl Med. 2012 Mar 28;10:62. doi: 10.1186/1479-5876-10-62 (PMC3358233; doi:10.1186/1479-5876-10-62)
Supplement: Additional file 1 — Video S1 Screen capture video of Sherpa interface for uploading batch results. [file 1479-5876-10-62-S1.CSV]

Project	Kit Batch	Assay Group	Assay	Analyte Generic Name	Analyte Specific Name	Analyte Panel	unit_type	units	quantification	orig_aliquot_id	sample_type	tissue	wells	stim	Assay_0	Report	year	month	week	day	draw	std_sample_id	sample_note	species	project	std_person_id	treatment_group	response_group	condition_group	condition_note	ethnicity	gender	age_band	age_at_draw	readout
Flu 15	H9-2, 4-10	Luminex/MSD	Human MSD 9 plex	GMCSF	GMCSF	na	primary	avg Intensity	in range	FLU-3-015-004V1	person	Cryo serum	A04,A03,	none	Human MSD 9 plex	Flu 15-2009-HumanMSD9plex-01.xls	2009	null	null	Day00	null	FLU-2009-015-004V1	null	null	Flu 15	SLVP015-004	null	null	null	null	Caucasian or White	Female	>= 40	62.856000000000002	332.5000
Flu 15	H9-2, 4-10	Luminex/MSD	Human MSD 9 plex	GMCSF	GMCSF	na	primary	avg Intensity	in range	FLU-3-015-004V2	person	Cryo serum	B04,B03,	none	Human MSD 9 plex	Flu 15-2009-HumanMSD9plex-01.xls	2009	null	null	Day07	null	FLU-2009-015-004V2	null	null	Flu 15	SLVP015-004	null	null	null	null	Caucasian or White	Female	>= 40	62.856000000000002	317.5000
Flu 15	H9-2, 4-10	Luminex/MSD	Human MSD 9 plex	GMCSF	GMCSF	na	primary	avg Intensity	in range	FLU-3-015-004V3	person	Cryo serum	C04,C03,	none	Human MSD 9 plex	Flu 15-2009-HumanMSD9plex-01.xls	2009	null	null	Day28	null	FLU-2009-015-004V3	null	null	Flu 15	SLVP015-004	null	null	null	null	Caucasian or White	Female	>= 40	62.856000000000002	340.5000
Flu 15	H9-2, 4-10	Luminex/MSD	Human MSD 9 plex	GMCSF	GMCSF	na	primary	avg Intensity	in range	FLU-3-015-006V1	person	Cryo serum	D04,D03,	none	Human MSD 9 plex	Flu 15-2009-HumanMSD9plex-01.xls	2009	null	null	Day00	null	FLU-2009-015-006V1	null	null	Flu 15	SLVP015-006	null	null	null	null	Caucasian or White	Female	>= 40	63.88	250.5000
Flu 15	H9-2, 4-10	Luminex/MSD	Human MSD 9 plex	GMCSF	GMCSF	na	primary	avg Intensity	in range	FLU-3-015-006V2	person	Cryo serum	E04,E03,	none	Human MSD 9 plex	Flu 15-2009-HumanMSD9plex-01.xls	2009	null	null	Day07	null	FLU-2009-015-006V2	null	null	Flu 15	SLVP015-006	null	null	null	null	Caucasian or White	Female	>= 40	63.88	247.5000
Flu 15	H9-2, 4-10	Luminex/MSD	Human MSD 9 plex	GMCSF	GMCSF	na	primary	avg Intensity	in range	FLU-3-015-006V3	person	Cryo serum	F04,F03,	none	Human MSD 9 plex	Flu 15-2009-HumanMSD9plex-01.xls	2009	null	null	Day28	null	FLU-2009-015-006V3	null	null	Flu 15	SLVP015-006	null	null	null	null	Caucasian or White	Female	>= 40	63.88	205.5000
Flu 15	H9-2, 4-10	Luminex/MSD	Human MSD 9 plex	GMCSF	GMCSF	na	primary	avg Intensity	in range	FLU-3-015-011V1	person	Cryo serum	G04,G03,	none	Human MSD 9 plex	Flu 15-2009-HumanMSD9plex-01.xls	2009	null	null	Day00	null	FLU-2009-015-011V1	null	null	Flu 15	SLVP015-011	null	null	null	null	Caucasian or White	Female	>= 40	66.978999999999999	226.0000
Flu 15	H9-2, 4-10	Luminex/MSD	Human MSD 9 plex	GMCSF	GMCSF	na	primary	avg Intensity	in range	FLU-3-015-011V2	person	Cryo serum	H04,H03,	none	Human MSD 9 plex	Flu 15-2009-HumanMSD9plex-01.xls	2009	null	null	Day07	null	FLU-2009-015-011V2	null	null	Flu 15	SLVP015-011	null	null	null	null	Caucasian or White	Female	>= 40	66.978999999999999	234.0000
Flu 15	H9-2, 4-10	Luminex/MSD	Human MSD 9 plex	GMCSF	GMCSF	na	primary	avg Intensity	in range	FLU-3-015-011V3	person	Cryo serum	A06,A05,	none	Human MSD 9 plex	Flu 15-2009-HumanMSD9plex-01.xls	2009	null	null	Day28	null	FLU-2009-015-011V3	null	null	Flu 15	SLVP015-011	null	null	null	null	Caucasian or White	Female	>= 40	66.978999999999999	223.0000
Flu 15	H9-2, 4-10	Luminex/MSD	Human MSD 9 plex	GMCSF	GMCSF	na	primary	avg Intensity	in range	FLU-3-015-012V1	person	Cryo serum	B06,B05,	none	Human MSD 9 plex	Flu 15-2009-HumanMSD9plex-01.xls	2009	null	null	Day00	null	FLU-2009-015-012V1	null	null	Flu 15	SLVP015-012	null	null	null	null	Caucasian or White	Male	>= 40	64.662999999999997	226.0000
Flu 15	H9-2, 4-10	Luminex/MSD	Human MSD 9 plex	GMCSF	GMCSF	na	primary	avg Intensity	in range	FLU-3-015-012V2	person	Cryo serum	C06,C05,	none	Human MSD 9 plex	Flu 15-2009-HumanMSD9plex-01.xls	2009	null	null	Day07	null	FLU-2009-015-012V2	null	null	Flu 15	SLVP015-012	null	null	null	null	Caucasian or White	Male	>= 40	64.662999999999997	239.5000
Flu 15	H9-2, 4-10	Luminex/MSD	Human MSD 9 plex	GMCSF	GMCSF	na	primary	avg Intensity	in range	FLU-3-015-012V3	person	Cryo serum	D06,D05,	none	Human MSD 9 plex	Flu 15-2009-HumanMSD9plex-01.xls	2009	null	null	Day28	null	FLU-2009-015-012V3	null	null	Flu 15	SLVP015-012	null	null	null	null	Caucasian or White	Male	>= 40	64.662999999999997	224.0000
Flu 15	H9-2, 4-10	Luminex/MSD	Human MSD 9 plex	GMCSF	GMCSF	na	primary	avg Intensity	in range	FLU-3-015-013V1	person	Cryo serum	E06,E05,	none	Human MSD 9 plex	Flu 15-2009-HumanMSD9plex-01.xls	2009	null	null	Day00	null	FLU-2009-015-013V1	null	null	Flu 15	SLVP015-013	null	null	null	null	Caucasian or White	Female	>= 40	66.53	210.5000
Flu 15	H9-2, 4-10	Luminex/MSD	Human MSD 9 plex	GMCSF	GMCSF	na	primary	avg Intensity	in range	FLU-3-015-013V2	person	Cryo serum	F06,F05,	none	Human MSD 9 plex	Flu 15-2009-HumanMSD9plex-01.xls	2009	null	null	Day07	null	FLU-2009-015-013V2	null	null	Flu 15	SLVP015-013	null	null	null	null	Caucasian or White	Female	>= 40	66.53	209.5000
Flu 15	H9-2, 4-10	Luminex/MSD	Human MSD 9 plex	GMCSF	GMCSF	na	primary	avg Intensity	in range	FLU-3-015-013V3	person	Cryo serum	G06,G05,	none	Human MSD 9 plex	Flu 15-2009-HumanMSD9plex-01.xls	2009	null	null	Day28	null	FLU-2009-015-013V3	null	null	Flu 15	SLVP015-013	null	null	null	null	Caucasian or White	Female	>= 40	66.53	206.0000
Flu 15	H9-2, 4-10	Luminex/MSD	Human MSD 9 plex	GMCSF	GMCSF	na	primary	avg Intensity	in range	FLU-3-015-015V1	person	Cryo serum	H06,H05,	none	Human MSD 9 plex	Flu 15-2009-HumanMSD9plex-01.xls	2009	null	null	Day00	null	FLU-2009-015-015V1	null	null	Flu 15	SLVP015-015	null	null	null	null	Caucasian or White	Male	>= 40	63.362000000000002	204.0000
Flu 15	H9-2, 4-10	Luminex/MSD	Human MSD 9 plex	GMCSF	GMCSF	na	primary	avg Intensity	in range	FLU-3-015-015V2	person	Cryo serum	A08,A07,	none	Human MSD 9 plex	Flu 15-2009-HumanMSD9plex-01.xls	2009	null	null	Day07	null	FLU-2009-015-015V2	null	null	Flu 15	SLVP015-015	null	null	null	null	Caucasian or White	Male	>= 40	63.362000000000002	189.5000
Flu 15	H9-2, 4-10	Luminex/MSD	Human MSD 9 plex	GMCSF	GMCSF	na	primary	avg Intensity	in range	FLU-3-015-015V3	person	Cryo serum	B08,B07,	none	Human MSD 9 plex	Flu 15-2009-HumanMSD9plex-01.xls	2009	null	null	Day28	null	FLU-2009-015-015V3	null	null	Flu 15	SLVP015-015	null	null	null	null	Caucasian or White	Male	>= 40	63.362000000000002	156.0000
Flu 15	H9-2, 4-10	Luminex/MSD	Human MSD 9 plex	GMCSF	GMCSF	na	primary	avg Intensity	in range	FLU-3-015-016V1	person	Cryo serum	C08,C07,	none	Human MSD 9 plex	Flu 15-2009-HumanMSD9plex-01.xls	2009	null	null	Day00	null	FLU-2009-015-016V1	null	null	Flu 15	SLVP015-016	null	null	null	null	Caucasian or White	Male	>= 40	62.634	239.0000
Flu 15	H9-2, 4-10	Luminex/MSD	Human MSD 9 plex	GMCSF	GMCSF	na	primary	avg Intensity	in range	FLU-3-015-016V2	person	Cryo serum	D08,D07,	none	Human MSD 9 plex	Flu 15-2009-HumanMSD9plex-01.xls	2009	null	null	Day07	null	FLU-2009-015-016V2	null	null	Flu 15	SLVP015-016	null	null	null	null	Caucasian or White	Male	>= 40	62.634	200.0000
Flu 15	H9-2, 4-10	Luminex/MSD	Human MSD 9 plex	GMCSF	GMCSF	na	primary	avg Intensity	in range	FLU-3-015-016V3	person	Cryo serum	E08,E07,	none	Human MSD 9 plex	Flu 15-2009-HumanMSD9plex-01.xls	2009	null	null	Day28	null	FLU-2009-015-016V3	null	null	Flu 15	SLVP015-016	null	null	null	null	Caucasian or White	Male	>= 40	62.634	237.0000
Flu 15	H9-2, 4-10	Luminex/MSD	Human MSD 9 plex	GMCSF	GMCSF	na	primary	avg Intensity	in range	FLU-3-015-031V1	person	Cryo serum	F08,F07,	none	Human MSD 9 plex	Flu 15-2009-HumanMSD9plex-01.xls	2009	null	null	Day00	null	FLU-2009-015-031V1	null	null	Flu 15	SLVP015-031	null	null	null	null	Caucasian or White	Female	>= 40	66.456000000000003	259.0000
Flu 15	H9-2, 4-10	Luminex/MSD	Human MSD 9 plex	GMCSF	GMCSF	na	primary	avg Intensity	in range	FLU-3-015-031V2	person	Cryo serum	G08,G07,	none	Human MSD 9 plex	Flu 15-2009-HumanMSD9plex-01.xls	2009	null	null	Day07	null	FLU-2009-015-031V2	null	null	Flu 15	SLVP015-031	null	null	null	null	Caucasian or White	Female	>= 40	66.456000000000003	311.0000
Flu 15	H9-2, 4-10	Luminex/MSD	Human MSD 9 plex	GMCSF	GMCSF	na	primary	avg Intensity	in range	FLU-3-015-031V3	person	Cryo serum	H08,H07,	none	Human MSD 9 plex	Flu 15-2009-HumanMSD9plex-01.xls	2009	null	null	Day28	null	FLU-2009-015-031V3	null	null	Flu 15	SLVP015-031	null	null	null	null	Caucasian or White	Female	>= 40	66.456000000000003	310.5000
Flu 15	H9-2, 4-10	Luminex/MSD	Human MSD 9 plex	GMCSF	GMCSF	na	primary	avg Intensity	in range	FLU-3-015-051V1	person	Cryo serum	A10,A09,	none	Human MSD 9 plex	Flu 15-2009-HumanMSD9plex-01.xls	2009	null	null	Day00	null	FLU-2009-015-051V1	null	null	Flu 15	SLVP015-051	null	null	null	null	Caucasian or White	Female	>= 40	63.715000000000003	208.0000
Flu 15	H9-2, 4-10	Luminex/MSD	Human MSD 9 plex	GMCSF	GMCSF	na	primary	avg Intensity	in range	FLU-3-015-051V2	person	Cryo serum	B10,B09,	none	Human MSD 9 plex	Flu 15-2009-HumanMSD9plex-01.xls	2009	null	null	Day07	null	FLU-2009-015-051V2	null	null	Flu 15	SLVP015-051	null	null	null	null	Caucasian or White	Female	>= 40	63.715000000000003	183.0000
Flu 15	H9-2, 4-10	Luminex/MSD	Human MSD 9 plex	GMCSF	GMCSF	na	primary	avg Intensity	in range	FLU-3-015-051V3	person	Cryo serum	C10,C09,	none	Human MSD 9 plex	Flu 15-2009-HumanMSD9plex-01.xls	2009	null	null	Day28	null	FLU-2009-015-051V3	null	null	Flu 15	SLVP015-051	null	null	null	null	Caucasian or White	Female	>= 40	63.715000000000003	233.0000
Flu 15	H9-2, 4-10	Luminex/MSD	Human MSD 9 plex	GMCSF	GMCSF	na	primary	avg Intensity	in range	FLU-3-015-058V1	person	Cryo serum	D10,D09,	none	Human MSD 9 plex	Flu 15-2009-HumanMSD9plex-01.xls	2009	null	null	Day00	null	FLU-2009-015-058V1	null	null	Flu 15	SLVP015-058	null	null	null	null	Caucasian or White	Female	>= 40	67.692999999999998	179.0000
Flu 15	H9-2, 4-10	Luminex/MSD	Human MSD 9 plex	GMCSF	GMCSF	na	primary	avg Intensity	in range	FLU-3-015-058V2	person	Cryo serum	E10,E09,	none	Human MSD 9 plex	Flu 15-2009-HumanMSD9plex-01.xls	2009	null	null	Day07	null	FLU-2009-015-058V2	null	null	Flu 15	SLVP015-058	null	null	null	null	Caucasian or White	Female	>= 40	67.692999999999998	243.0000
Flu 15	H9-2, 4-10	Luminex/MSD	Human MSD 9 plex	GMCSF	GMCSF	na	primary	avg Intensity	in range	FLU-3-015-058V3	person	Cryo serum	F10,F09,	none	Human MSD 9 plex	Flu 15-2009-HumanMSD9plex-01.xls	2009	null	null	Day28	null	FLU-2009-015-058V3	null	null	Flu 15	SLVP015-058	null	null	null	null	Caucasian or White	Female	>= 40	67.692999999999998	213.0000
